# Supplementary material for: Interventions Targeting Glucocorticoid-Krüppel-like Factor 15-Branched-Chain Amino Acid Signaling Improve Disease Phenotypes in Spinal Muscular Atrophy Mice
Source: eBioMedicine. 2018 May 4;31:226–42. doi: 10.1016/j.ebiom.2018.04.024 (PMC6013932; doi:10.1016/j.ebiom.2018.04.024)
Supplement: Supplementary file 2 — Supplementary Table 1 [file mmc2.xlsx]

## Sheet: P2 triceps severe mice
	Up-Down Regulation (comparing to control group)
Gene symbol	Fold Regulation	p-value		red	significantly upregulated
Aadat	1.1533	0.493053		blue	significantly dowregulated
Aanat	2.221	0.008531
Aoc1	-1.1446	0.405323
Acadm	-1.6882	0.000598
Acat1	-1.2428	0.021286
Acmsd	2.1655	0.035916
Acy1	1.0509	0.407701
Adi1	1.3398	0.031926
Agmat	1.9346	0.001019
Ahcy	1.2292	0.172311
Aldh18a1	1.2074	0.02803
Aldh4a1	1.0542	0.878466
Aldh9a1	1.098	0.550322
Amd1	1.3756	0.008624
Aox1	1.0943	0.56402
Apip	1.0074	0.825487
Arg2	1.1333	0.570281
Asl	1.0028	0.895987
Ass1	1.9824	0.000783
Auh	-1.123	0.164494
Bcat2	-1.5495	0.025253
Bckdha	1.0094	0.864016
Bhmt	-1.0046	0.953028
Cad	1.1211	0.292737
Cat	-1.1754	0.016377
Cbs	1.04	0.996299
Cdo1	-1.2481	0.454865
Ckb	1.2505	0.021466
Cps1	-1.0415	0.991508
Cth	-1.1473	0.44669
Cyp1b1	-1.0368	0.672118
Dao	1.2368	0.250705
Dbt	-1.0398	0.6796
Ddc	1.4994	0.005219
Dld	-1.2077	0.012106
Dnmt1	1.151	0.036859
Ehhadh	-1.266	0.100738
Enoph1	-1.08	0.670416
Gamt	1.0768	0.273978
Gatm	1.4692	0.002109
Gcdh	1.059	0.672592
Gfpt1	1.2647	0.169128
Gls	1.1464	0.528144
Glud1	-1.3459	0.010216
Got2	-1.1858	0.272011
Haao	1.112	0.62781
Hmgcl	-1.0109	0.805915
Hmgcs1	1.4067	0.006417
Ido1	1.0169	0.801888
Inmt	1.1604	0.365398
Ivd	-1.1682	0.11305
Kmo	-1.0572	0.932501
Kynu	-1.4087	0.371925
Lap3	-1.057	0.305181
Lars	1.0361	0.488712
Ldha	1.0931	0.544344
Maob	1.0608	0.463766
Mat1a	1.1399	0.371385
Mccc2	-1.737	0.000309
Mpst	1.0526	0.282367
Mtap	1.2128	0.052908
Mtr	-1.1612	0.208348
Nags	1.2117	0.092756
Nit2	-1.0306	0.575756
Nos2	-1.1231	0.549732
Oat	1.058	0.580268
Odc1	1.1025	0.196288
Ogdhl	-1.4033	0.053687
Otc	1.05	0.813897
Oxct2a	2.7436	8.2e-05
P4ha1	1.1653	0.403034
Pdhb	-1.0825	0.100901
Ppat	-1.1098	0.070878
Prodh	-1.3783	0.076951
Prodh2	-1.0046	0.953028
Pycr1	1.1043	0.406684
Pycrl	1.1227	0.053747
Sat1	1.1904	0.004701
Sds	1.1506	0.502285
Srm	1.1365	0.084569
Tat	1.0147	0.961565
Tdo2	1.2592	0.273986
Tph2	3.3487	0.013209
Wars	1.1216	0.324226
Aadat	-1.3026	0.381006
Aasdhppt	-1.096	0.52441
Aass	1.1633	0.348372
Abat	-1.2006	0.320615
Aoc1	1.2304	0.261472
Acadm	-1.9421	0.003539
Acads	-1.2802	0.040931
Acadsb	-1.1762	0.082373
Acat2	1.0927	0.907486
Adh5	1.006	0.890264
Adsl	-1.0421	0.924707
Adss	-1.0064	0.935592
Agxt	1.1391	0.278126
Alas1	-1.5002	0.100295
Aldh2	-1.3895	0.196204
Aldh3b1	-1.0405	0.88151
Aldh5a1	-1.2884	0.357865
Aldh6a1	-2.2658	0.044842
Amdhd1	1.5721	0.115082
Amt	1.1417	0.721243
Aoc3	-1.1671	0.383502
Ash1l	1.0068	0.905903
Asns	1.0482	0.638205
Aspa	-1.2107	0.420414
Bbox1	-1.5209	0.265987
Bcat1	-1.1813	0.502742
Bckdha	-1.3459	0.193477
Bhmt	1.1391	0.278126
Chdh	-1.8815	0.319845
Cndp1	1.2767	0.080754
Comt	-1.576	0.116354
Dao	1.1274	0.309805
Dbh	-1.6663	0.134526
Dbt	-1.1793	0.365389
Ddc	1.3528	0.002366
Dld	-1.1608	0.018945
Dlst	-1.3869	0.124691
Dmgdh	1.1715	0.174384
Echs1	-1.6097	0.043092
Fah	-1.4161	0.170627
Ftcd	-1.03	0.761714
Gad2	1.2213	0.33675
Gcat	-3.6871	0.272891
Gcdh	-1.3569	0.09935
Gldc	-1.1561	0.267196
Gnmt	-2.346	0.000247
Got1	-1.1655	0.155088
Gpt	-1.4402	0.003402
Hadh	-1.7068	0.002874
Hadhb	-2.2544	0.036698
Hdc	-1.3406	0.411076
Hgd	2.3167	0.003443
Hibadh	-1.0656	0.788225
Hibch	-1.3441	0.041254
Hnmt	1.068	0.736094
Hpd	-1.6555	0.322752
Hsd17b10	-1.2794	0.084083
Iars	1.005	0.925011
Maoa	-3.1485	0.471518
Mcee	-1.1587	0.022296
Mif	-1.0376	0.619747
Mut	1.0846	0.751141
Ogdh	-1.4657	0.09342
Pah	1.1904	0.526632
Pcca	1.035	0.773592
Pdha2	1.1391	0.278126
Phgdh	1.2473	0.209941
Pipox	-2.6121	0.050272
Plod3	-1.0068	0.926872
Pnmt	-1.247	0.188379
Prdx6	1.0621	0.428617
Psat1	1.3057	0.003043
Psph	-1.0503	0.73995
Sardh	1.1167	0.56532
Sds	-1.0082	0.720429
Shmt2	-1.3573	0.125562
Srr	-1.2604	0.334035
Th	1.1391	0.278126
Tmlhe	1.1039	0.251949
Tpo	2.0106	0.128292
Tyr	1.1391	0.278126
Tyrp1	-1.7242	0.353759
Vars2	1.5015	0.55522
Wbscr22	1.0544	0.432667

## Sheet: P7 triceps severe mice
	Up-Down Regulation (comparing to control group)
Gene symbol	Fold Regulation	p-value		red	significantly upregulated
Aadat	-1.4795	0.374683		blue	significantly dowregulated
Aanat	1.7719	0.01411
Aoc1	1.3983	0.269983
Acadm	1.5813	0.001344
Acat1	1.5059	0.000321
Acmsd	1.6702	0.054323
Acy1	2.3975	0.00035
Adi1	1.0637	0.398338
Agmat	-4.3364	0.00031
Ahcy	-1.2493	0.02819
Aldh18a1	-4.0972	4.7e-05
Aldh4a1	1.3022	0.012239
Aldh9a1	-1.1601	0.312607
Amd1	-1.4689	0.001498
Aox1	8.0127	0.000404
Apip	-1.4584	0.001491
Arg2	1.0486	0.544652
Asl	-1.1131	0.224996
Ass1	-1.6109	0.012748
Auh	1.5537	0.000602
Bcat2	3.2763	0.000524
Bckdha	2.5116	0.000277
Bhmt	2.8979	0.02878
Cad	-1.509	0.004286
Cat	-1.0977	0.322261
Cbs	4.3633	0.014956
Cdo1	1.1791	0.552906
Ckb	-1.762	0.004495
Cps1	-2.1073	0.024267
Cth	5.8929	0.00835
Cyp1b1	1.2403	0.223653
Dao	1.2749	0.433282
Dbt	2.1661	0.002191
Ddc	-3.0722	0.001645
Dld	1.2139	0.01214
Dnmt1	-3.7945	3e-06
Ehhadh	1.899	0.004052
Enoph1	-1.2817	0.002116
Gamt	-3.6124	6e-06
Gatm	-3.6926	2e-06
Gcdh	1.6986	0.00225
Gfpt1	-1.56	0.005263
Gls	-1.1627	0.034076
Glud1	-1.1046	0.103907
Got2	1.3958	0.011977
Haao	1.0909	0.711205
Hmgcl	1.0006	0.9919
Hmgcs1	-1.1313	0.087573
Ido1	1.3337	0.5329
Inmt	46.3114	0.005915
Ivd	2.4401	0.000278
Kmo	-4.7015	0.00239
Kynu	-1.0763	0.60288
Lap3	1.1158	0.054654
Lars	1.1814	0.063793
Ldha	-1.6553	0.000227
Maob	1.2583	0.064277
Mat1a	1.0727	0.331818
Mccc2	-1.0791	0.280864
Mpst	1.4558	3.8e-05
Mtap	-2.3548	0.001023
Mtr	1.2001	0.018928
Nags	1.0626	0.414651
Nit2	1.266	0.004593
Nos2	-2.7187	0.002015
Oat	2.775	0.004364
Odc1	-1.3297	0.041395
Ogdhl	1.1925	0.330563
Otc	1.1207	0.35063
Oxct2a	1.6721	0.02991
P4ha1	-2.1113	0.000299
Pdhb	1.0875	0.110222
Ppat	1.0756	0.276802
Prodh	22.3904	0.000824
Prodh2	-1.1693	0.461031
Pycr1	-3.2125	6.2e-05
Pycrl	-1.3591	0.004693
Sat1	1.5541	0.005861
Sds	5.3623	0.004017
Srm	-1.7202	2.3e-05
Tat	1.4223	0.254591
Tdo2	1.7528	0.070005
Tph2	-6.1956	0.022616
Wars	-1.5699	7.4e-05
Aadat	-1.6185	0.190483
Aasdhppt	1.1585	0.030339
Aass	-2.0562	0.000735
Abat	1.5129	0.011312
Aoc1	1.1759	0.293799
Acadm	1.562	0.001632
Acads	1.3218	0.004432
Acadsb	2.244	1.4e-05
Acat2	-1.6558	0.000284
Adh5	-1.0703	0.356841
Adsl	1.0536	0.460369
Adss	-1.2227	0.012984
Agxt	1.1032	0.014222
Alas1	1.0193	0.791263
Aldh2	2.3273	4.1e-05
Aldh3b1	-1.0218	0.880711
Aldh5a1	1.3252	0.006901
Aldh6a1	3.1626	6.8e-05
Amdhd1	-2.4112	0.004575
Amt	1.7851	0.000198
Aoc3	-1.5812	0.000286
Ash1l	1.2471	0.005924
Asns	-1.0736	0.66001
Aspa	1.3377	0.029149
Bbox1	2.2651	0.005669
Bcat1	-7.5089	3e-06
Bckdha	2.4462	0.000131
Bhmt	2.9658	0.089668
Chdh	3.5528	0.002878
Cndp1	1.593	0.133812
Comt	1.2354	0.031021
Dao	1.2107	0.15943
Dbh	1.7538	0.138131
Dbt	2.0731	0.00291
Ddc	-3.0837	0.001301
Dld	1.1251	0.142409
Dlst	-1.2389	0.005282
Dmgdh	1.1032	0.014222
Echs1	2.2982	0.001214
Fah	1.923	0.031669
Ftcd	1.0972	0.581659
Gad2	1.1032	0.014222
Gcat	1.3075	0.003078
Gcdh	1.8979	0.00023
Gldc	1.3261	0.082903
Gnmt	16.0624	0.005175
Got1	-1.157	0.110662
Gpt	1.0243	0.832391
Hadh	-1.0361	0.656082
Hadhb	1.5256	0.006878
Hdc	2.1904	0.021845
Hgd	1.752	0.072862
Hibadh	1.3209	0.001935
Hibch	-1.1224	0.041859
Hnmt	-1.0717	0.729929
Hpd	3.1009	0.05776
Hsd17b10	1.5472	0.000972
Iars	1.0943	0.085077
Maoa	-2.0896	0.005847
Mcee	1.7011	0.000101
Mif	-1.2612	0.016322
Mut	2.1008	0.000148
Ogdh	1.2397	0.079496
Pah	1.265	0.21402
Pcca	1.0854	0.128006
Pdha2	1.237	0.298011
Phgdh	-1.7373	0.000937
Pipox	-1.1513	0.873483
Plod3	-1.3001	0.000906
Pnmt	10.5133	0.01426
Prdx6	-1.1212	0.146061
Psat1	-1.995	3.8e-05
Psph	-1.2124	0.070301
Sardh	-1.3153	0.027643
Sds	5.464	0.006412
Shmt2	-1.0427	0.408793
Srr	-1.0054	0.902266
Th	1.149	0.006779
Tmlhe	1.1987	0.041255
Tpo	-1.2312	0.404156
Tyr	1.1032	0.014222
Tyrp1	3.7624	0.008168
Vars2	-1.2057	0.045712
Wbscr22	-1.4628	0.000239

## Sheet: P0 TA 2B mice
	Up-Down Regulation (comparing to control group)
Gene symbol	Fold Regulation	p-value		red	significantly upregulated
Aadat	-1.2123	0.307384		blue	significantly dowregulated
Aanat	-1.2123	0.307384
Aoc1	-1.2123	0.307384
Acadm	1.0828	0.581368
Acat1	-1.1089	0.480337
Acmsd	-1.2123	0.307384
Acy1	-1.2964	0.3531
Adi1	-1.308	0.262723
Agmat	-1.3958	0.070572
Ahcy	-1.6113	0.123243
Aldh18a1	-1.4325	0.15064
Aldh4a1	-1.7667	0.209056
Aldh9a1	-1.175	0.371997
Amd1	1.0297	0.959961
Aox1	-1.3602	0.394872
Apip	-1.3385	0.276631
Arg2	-1.2526	0.4293
Asl	-1.4109	0.084922
Ass1	-2.0501	0.345851
Auh	-1.1076	0.427739
Bcat2	-1.2951	0.225555
Bckdha	-1.0332	0.790921
Bhmt	-1.1648	0.771867
Cad	-1.2045	0.380272
Cat	1.4168	0.161384
Cbs	-1.401	0.24709
Cdo1	-1.7057	0.176417
Ckb	-1.3915	0.113856
Cps1	-1.2339	0.653223
Cth	-2.4228	0.079625
Cyp1b1	-1.2123	0.307384
Dao	-1.2123	0.307384
Dbt	-1.4601	0.133446
Ddc	-1.4297	0.207057
Dld	-1.0955	0.455763
Dnmt1	-1.1993	0.393671
Ehhadh	-1.6436	0.060764
Enoph1	1.0153	0.996231
Gamt	-1.3253	0.29967
Gatm	-1.3681	0.280821
Gcdh	-1.2557	0.174741
Gfpt1	-1.2609	0.291836
Gls	-1.2326	0.290447
Glud1	1.0594	0.855458
Got2	-1.0924	0.141216
Haao	-1.2123	0.307384
Hmgcl	-1.1393	0.299213
Hmgcs1	-1.4546	0.110019
Ido1	-1.2123	0.307384
Inmt	-1.2123	0.307384
Ivd	-1.3262	0.108247
Kmo	-1.3952	0.333326
Kynu	-1.2123	0.307384
Lap3	-1.0372	0.731385
Lars	1.024	0.816701
Ldha	-1.3498	0.117642
Maob	-1.4552	0.367792
Mat1a	-1.075	0.990544
Mccc2	-1.4763	0.036955
Mpst	-1.1494	0.601671
Mtap	-1.199	0.187807
Mtr	1.0162	0.854658
Nags	-1.2123	0.307384
Nit2	-1.0096	0.905165
Nos2	-1.5199	0.163753
Oat	-1.3173	0.152285
Odc1	-1.4111	0.043585
Ogdhl	-1.1978	0.217752
Otc	-1.2123	0.307384
Oxct2a	-1.2212	0.508017
P4ha1	3.0494	0.59264
Pdhb	1.1276	0.185293
Ppat	1.0549	0.627179
Prodh	1.1202	0.975909
Prodh2	1.0525	0.730088
Pycr1	-1.2833	0.138575
Pycrl	-1.2356	0.127221
Sat1	-1.013	0.820944
Sds	-1.2123	0.307384
Srm	1.0129	0.98339
Tat	-1.3602	0.30955
Tdo2	-1.3189	0.394186
Tph2	-2.4152	0.34261
Wars	-1.123	0.351564
Aadat	-1.2903	0.226274
Aasdhppt	1.0826	0.803098
Aass	-1.2903	0.226274
Abat	-1.4787	0.06555
Aoc1	-1.2903	0.226274
Acadm	1.1278	0.4707
Acads	-1.0596	0.692831
Acadsb	-1.0283	0.784937
Acat2	-1.2237	0.387321
Adh5	-1.1314	0.360951
Adsl	-1.1544	0.301681
Adss	-1.1802	0.381536
Agxt	-1.2903	0.226274
Alas1	-1.147	0.240555
Aldh2	-1.3222	0.127795
Aldh3b1	1.0546	0.947938
Aldh5a1	-1.1864	0.438618
Aldh6a1	-1.1271	0.500928
Amdhd1	-1.2903	0.226274
Amt	1.0856	0.647872
Aoc3	-1.2105	0.511637
Ash1l	1.1833	0.799683
Asns	-1.6254	0.002778
Aspa	-1.4792	0.091357
Bbox1	-1.9383	0.009305
Bcat1	-1.1806	0.161294
Bckdha	1.1603	0.455447
Bhmt	-1.0453	0.906379
Chdh	-1.2903	0.226274
Cndp1	-1.2903	0.226274
Comt	-1.1774	0.250077
Dao	-1.2903	0.226274
Dbh	-1.2903	0.226274
Dbt	-1.5769	0.068756
Ddc	-1.4766	0.124173
Dld	-1.0022	0.963747
Dlst	-1.1506	0.06502
Dmgdh	-1.2903	0.226274
Echs1	-1.2053	0.187829
Fah	-1.3922	0.662554
Ftcd	-1.2903	0.226274
Gad2	-1.0678	0.628291
Gcat	-1.8364	0.141991
Gcdh	-1.3507	0.069898
Gldc	-1.2903	0.226274
Gnmt	1.3442	0.151541
Got1	-1.4541	0.024717
Gpt	-1.038	0.756593
Hadh	-1.0254	0.875387
Hadhb	1.3559	0.20153
Hdc	-2.0272	0.32916
Hgd	-1.2903	0.226274
Hibadh	-1.1181	0.272197
Hibch	-1.1117	0.436552
Hnmt	-1.3546	0.13372
Hpd	-1.1929	0.436739
Hsd17b10	-1.1042	0.267586
Iars	-1.1895	0.17424
Maoa	1.0418	0.924828
Mcee	-1.1223	0.211896
Mif	-1.3993	0.289915
Mut	-1.2041	0.164977
Ogdh	-1.0732	0.337765
Pah	-1.2903	0.226274
Pcca	-1.2252	0.209253
Pdha2	-1.179	0.48255
Phgdh	-1.9383	0.007081
Pipox	-1.2903	0.226274
Plod3	2.5034	0.480823
Pnmt	-1.2903	0.226274
Prdx6	-1.2097	0.278063
Psat1	-1.4216	0.075799
Psph	1.08	0.764982
Sardh	1.0411	0.781024
Sds	-1.2903	0.226274
Shmt2	-1.6273	0.038338
Srr	-1.3153	0.03027
Th	-1.2903	0.226274
Tmlhe	-1.3497	0.284843
Tpo	-1.2903	0.226274
Tyr	-1.2903	0.226274
Tyrp1	-1.2903	0.226274
Vars2	-1.0377	0.910148
Wbscr22	-1.171	0.525041

## Sheet: P19 TA 2B mice
	Up-Down Regulation (comparing to control group)
Gene symbol	Fold Regulation	p-value
Aadat	1.1436	0.499788		red	significantly upregulated
Aanat	1.9154	0.056722		blue	significantly dowregulated
Aoc1	-1.1035	0.585267
Acadm	1.5844	0.058338
Acat1	1.7751	0.011172
Acmsd	1.7136	0.102904
Acy1	1.5303	0.004959
Adi1	1.1841	0.142553
Agmat	5.8081	0.003789
Ahcy	1.8939	0.050322
Aldh18a1	1.3049	0.040113
Aldh4a1	1.0996	0.20778
Aldh9a1	1.4482	0.078633
Amd1	1.0596	0.654982
Aox1	1.4746	0.08208
Apip	-1.0294	0.948227
Arg2	1.4821	0.022238
Asl	1.2359	0.130963
Ass1	2.2955	0.002249
Auh	1.0611	0.766617
Bcat2	2.0045	0.024885
Bckdha	1.9668	0.002684
Bhmt	1.536	0.654459
Cad	1.7929	0.030678
Cat	2.1643	0.001444
Cbs	1.9828	0.367687
Cdo1	1.2234	0.379969
Ckb	1.0961	0.53403
Cps1	-1.6639	0.356132
Cth	1.3433	0.819686
Cyp1b1	4.3019	0.009469
Dao	-1.0044	0.956446
Dbt	1.1159	0.734849
Ddc	-1.2176	0.52311
Dld	1.2334	0.08609
Dnmt1	1.198	0.153811
Ehhadh	1.5756	0.079824
Enoph1	-1.1186	0.081148
Gamt	-2.8894	0.004586
Gatm	1.2892	0.09071
Gcdh	1.3344	0.10399
Gfpt1	1.1056	0.157001
Gls	-1.1019	0.487793
Glud1	-1.121	0.39325
Got2	1.0529	0.767005
Haao	1.0808	0.985671
Hmgcl	1.2821	0.001122
Hmgcs1	-1.097	0.128532
Ido1	-1.5623	0.245688
Inmt	8.2106	0.002215
Ivd	1.438	0.083512
Kmo	1.8419	0.231264
Kynu	-1.0044	0.956446
Lap3	1.5709	0.003993
Lars	1.4576	0.026418
Ldha	-2.0735	0.009179
Maob	2.2627	0.018627
Mat1a	-1.3762	0.509705
Mccc2	-1.1919	0.377767
Mpst	-1.4929	0.014528
Mtap	1.3408	0.012365
Mtr	-1.0889	0.437815
Nags	-1.2743	0.518553
Nit2	-1.0832	0.562835
Nos2	-1.1665	0.504291
Oat	1.0447	0.769124
Odc1	2.446	0.001255
Ogdhl	1.6941	0.029724
Otc	1.1303	0.53394
Oxct2a	3.9045	0.026639
P4ha1	1.1766	0.069646
Pdhb	1.0159	0.894732
Ppat	1.0281	0.759132
Prodh	1.4568	0.519069
Prodh2	-1.393	0.286859
Pycr1	-1.6399	0.021396
Pycrl	1.9547	0.001114
Sat1	1.1863	0.242065
Sds	1.8514	0.209797
Srm	1.803	0.00033
Tat	2.6218	0.142656
Tdo2	1.9755	0.019733
Tph2	2.6925	0.161233
Wars	1.059	0.651615
Aadat	1.016	0.895482
Aasdhppt	1.0494	0.567715
Aass	-1.2358	0.643932
Abat	1.779	0.05407
Aoc1	1.0185	0.825605
Acadm	1.1771	0.353776
Acads	1.0755	0.836944
Acadsb	1.3499	0.042237
Acat2	-1.2328	0.198219
Adh5	-1.3545	0.095455
Adsl	-1.5156	0.08309
Adss	-1.3375	0.032142
Agxt	-1.3453	0.388439
Alas1	-1.8637	0.018821
Aldh2	1.4389	0.139689
Aldh3b1	1.036	0.780391
Aldh5a1	1.0403	0.814624
Aldh6a1	-1.2485	0.347387
Amdhd1	1.2952	0.593963
Amt	-1.6242	0.057893
Aoc3	-1.4884	0.039236
Ash1l	-1.194	0.078709
Asns	3.3078	0.021271
Aspa	1.9123	0.024257
Bbox1	1.1956	0.718211
Bcat1	-1.9192	0.001485
Bckdha	1.3021	0.418257
Bhmt	1.4732	0.655802
Chdh	-1.6477	0.311989
Cndp1	1.2679	0.186595
Comt	-1.0194	0.810844
Dao	1.0579	0.734144
Dbh	2.0875	0.223419
Dbt	-1.2846	0.277074
Ddc	-1.8282	0.113558
Dld	-1.2382	0.193874
Dlst	-1.3005	0.111187
Dmgdh	1.0257	0.824698
Echs1	-1.248	0.322156
Fah	1.0475	0.53644
Ftcd	1.0579	0.734144
Gad2	1.0579	0.734144
Gcat	-1.1762	0.385536
Gcdh	1.0093	0.908247
Gldc	1.06	0.870049
Gnmt	2.6393	0.126976
Got1	-1.164	0.539626
Gpt	1.0846	0.650565
Hadh	-1.503	0.045357
Hadhb	1.3787	0.060399
Hdc	2.0312	0.121789
Hgd	-1.5011	0.328704
Hibadh	-1.1707	0.37525
Hibch	-1.1859	0.286873
Hnmt	1.2982	0.326871
Hpd	-1.2446	0.517185
Hsd17b10	-1.1571	0.28717
Iars	-1.0709	0.607826
Maoa	-1.0054	0.954055
Mcee	-1.0638	0.766026
Mif	1.0475	0.572023
Mut	1.308	0.048304
Ogdh	-1.3436	0.101884
Pah	-1.2396	0.479569
Pcca	-1.5338	0.044419
Pdha2	1.0579	0.734144
Phgdh	1.0668	0.616169
Pipox	1.0036	0.818223
Plod3	-1.2722	0.012075
Pnmt	-1.8034	0.202131
Prdx6	1.13	0.362462
Psat1	3.3292	0.016517
Psph	-1.6527	0.01481
Sardh	1.0711	0.63544
Sds	1.2086	0.992044
Shmt2	-1.2811	0.172645
Srr	-1.3036	0.009896
Th	1.0579	0.734144
Tmlhe	1.3929	0.03742
Tpo	1.0222	0.832757
Tyr	1.0579	0.734144
Tyrp1	1.9192	0.005595
Vars2	-1.6693	0.049033
Wbscr22	-1.3688	0.070321
